# Supplementary material for: ECG-Gated 4D-CTA Assessment of Intracranial Aneurysm Wall Dynamics and Longitudinal Size Change: An Exploratory Study
Source: Neurol Int. 2026 Apr 27;18(5):81. doi: 10.3390/neurolint18050081 (PMC13210108; doi:10.3390/neurolint18050081)
Supplement: Supplementary file 1 [file neurolint-18-00081-s001.zip]

Archive with 1 entries (1 files):
- neurolint-4220070-supplementary.pdf
